# Supplementary material for: An Integrated Analysis Reveals Geniposide Extracted From Gardenia jasminoides J.Ellis Regulates Calcium Signaling Pathway Essential for Influenza A Virus Replication
Source: Front Pharmacol. 2021 Nov 19;12:755796. doi: 10.3389/fphar.2021.755796 (PMC8640456; doi:10.3389/fphar.2021.755796)
Supplement: Supplementary file 1 [file DataSheet3.ZIP]

Archive with 42 entries (27 files):
- fig5/
- fig5/geniposide80.tif.frames/
- fig5/geniposide80.tif.frames/geniposide80_C002.tif
- __MACOSX/
- __MACOSX/fig5/
- __MACOSX/fig5/geniposide80.tif.frames/
- __MACOSX/fig5/geniposide80.tif.frames/._geniposide80_C002.tif
- fig5/geniposide80.tif.frames/geniposide80_C001.tif
- __MACOSX/fig5/geniposide80.tif.frames/._geniposide80_C001.tif
- fig5/ribavirin.tif.frames/
- fig5/ribavirin.tif.frames/ribavirin_C001.tif
- __MACOSX/fig5/ribavirin.tif.frames/
- __MACOSX/fig5/ribavirin.tif.frames/._ribavirin_C001.tif
- fig5/ribavirin.tif.frames/ribavirin_C002.tif
- __MACOSX/fig5/ribavirin.tif.frames/._ribavirin_C002.tif
- fig5/geniposide320.tif.frames/
- fig5/geniposide320.tif.frames/geniposide160_C002.tif
- __MACOSX/fig5/geniposide320.tif.frames/
- __MACOSX/fig5/geniposide320.tif.frames/._geniposide160_C002.tif
- fig5/geniposide320.tif.frames/geniposide160_C001.tif
- __MACOSX/fig5/geniposide320.tif.frames/._geniposide160_C001.tif
- fig5/Geniposide160.tif.frames/
- fig5/Geniposide160.tif.frames/Geniposide320_C002.tif
- __MACOSX/fig5/Geniposide160.tif.frames/
- __MACOSX/fig5/Geniposide160.tif.frames/._Geniposide320_C002.tif
- fig5/Geniposide160.tif.frames/Geniposide320_C001.tif
- __MACOSX/fig5/Geniposide160.tif.frames/._Geniposide320_C001.tif
- __MACOSX/fig5/._Geniposide160.tif.frames
- fig5/N.tif.frames/
- fig5/N.tif.frames/N_C001.tif
- __MACOSX/fig5/N.tif.frames/
- __MACOSX/fig5/N.tif.frames/._N_C001.tif
- fig5/N.tif.frames/N_C002.tif
- __MACOSX/fig5/N.tif.frames/._N_C002.tif
- __MACOSX/fig5/._N.tif.frames
- fig5/FM1.tif.frames/
- fig5/FM1.tif.frames/FM1_C001.tif
- __MACOSX/fig5/FM1.tif.frames/
- __MACOSX/fig5/FM1.tif.frames/._FM1_C001.tif
- fig5/FM1.tif.frames/FM1_C002.tif
- __MACOSX/fig5/FM1.tif.frames/._FM1_C002.tif
- __MACOSX/fig5/._FM1.tif.frames
