# Supplementary material for: An Integrated Analysis Reveals Geniposide Extracted From Gardenia jasminoides J.Ellis Regulates Calcium Signaling Pathway Essential for Influenza A Virus Replication
Source: Front Pharmacol. 2021 Nov 19;12:755796. doi: 10.3389/fphar.2021.755796 (PMC8640456; doi:10.3389/fphar.2021.755796)
Supplement: Supplementary file 2 [file Table3.XLSX]

## Sheet: pact
	12
	GRPDH	pact		3	1	2		x	sd	SEM	p
cell	13.66	9.5		0.695461	0.453325	0.719508		0.622765	0.147231	0.0850063
virus	14.5	19.35		1.33448	0.928959	0.987158		1.08353	0.219268	0.126598	0.0251618		12
利巴韦林	13.58	10.33		0.760677	0.452806	0.739168		0.650884	0.171877	0.0992363	0.0231764		24
32	14.34	19.33		1.34798	0.484595	0.914848		0.915807	0.431692	0.249245	0.177505		36
64	14.14	13.53		0.95686	0.335393	0.811633		0.701295	0.325094	0.187699	0.0434551		48
128	15.33	14.52		0.947162	0.357447	0.762955		0.689188	0.301699	0.174191	0.0295226
256	14.98	13.44		0.897196	0.371227	0.77073		0.679718	0.274542	0.158512	0.0280698
														0.622765	0.763159	0.685991	0.954726
	24													1.08353	1.71328	1.61202	1.90874
	GAODH	pact												0.650884	0.832556	0.850336	1.11932
cell	11.97	11.42		0.954052	0.948696	0.38673		0.763159	0.326008	0.188226				0.915807	1.39352	1.13491	1.45392
virus	10.98	20.85		1.89891	1.86708	1.37384		1.71328	0.294392	0.169973	0.000221661			0.701295	1.19447	0.834889	1.30242
利巴韦林	11.26	12.16		1.07993	0.911837	0.5059		0.832556	0.295112	0.170388	0.00102066			0.689188	1.01726	0.882886	1.09067
32	11.57	15.9		1.37424	1.61531	1.19101		1.39352	0.212809	0.122869	0.0460314			0.679718	0.882626	0.759037	1.04015
64	9.89	15.2		1.53691	1.18322	0.8633		1.19447	0.336944	0.19454	0.0153336
128	10.02	12.29		1.22655	0.968114	0.857113		1.01726	0.189557	0.109444	0.0122463
256	11.23	12.18		1.08459	0.863698	0.699585		0.882626	0.193201	0.111548	0.0064626
	36
	gapdh	pact
cell	12.26	6.73		0.54894	0.71936	0.789674		0.685991	0.123788	0.0714709
virus	13.15	25.89		1.96882	1.25682	1.61043		1.61202	0.356003	0.205545	0.0353208
利巴韦林	12.94	15.01		1.15997	0.517372	0.873665		0.850336	0.321933	0.185874	0.000479076
32	12.07	16.55		1.37117	0.895892	1.13768		1.13491	0.23765	0.137211	0.00996203
64	12.15	11.78		0.969547	0.613691	0.921429		0.834889	0.193068	0.111471	0.0100473
128	12.14	13.01		1.07166	0.627006	0.949987		0.882886	0.229798	0.132678	0.00657886
256	13.07	11.03		0.843917	0.580749	0.852445		0.759037	0.154461	0.0891806	0.0125946
	48
	gapdh	pact
cell	13.57	8.95		0.659543	1.25879	0.945843		0.954726	0.299722	0.17305
virus	12.88	21.15		1.64208	2.2589	1.82525		1.90874	0.316774	0.182895	0.000776895
利巴韦林	13.17	12.17		0.92407	1.36335	1.07054		1.11932	0.223668	0.129138	0.00233274
32	13.56	19.48		1.43658	1.67473	1.25046		1.45392	0.212667	0.122787	0.0338116
64	13.02	18.07		1.38786	1.42721	1.09218		1.30242	0.18313	0.105733	0.0383478
128	12.95	9.92		0.766023	1.42105	1.08493		1.09067	0.32755	0.189117	0.00121564
256	12.86	10.26		0.797823	1.3174	1.00523		1.04015	0.261545	0.151007	0.000910601		0.0850063	0.126598	0.0992363	0.249245
													0.188226	0.169973	0.170388	0.122869
													0.0714709	0.205545	0.185874	0.137211
													0.17305	0.182895	0.129138	0.122787
													0.187699	0.174191	0.158512
													0.19454	0.109444	0.111548
													0.111471	0.132678	0.0891806
													0.105733	0.189117	0.151007

## Sheet: eif
	12
	eif	p-eif		3	1	2		x	SD	SEM	p
cell	10.69	9.27		0.867166	0.523182	0.357764		0.582704	0.259864	0.150037
virus	13.34	25.11		1.88231	2.7992	2.1306		2.2707	0.474227	0.273803	0.0220189
利巴韦林	12.74	5.58		0.437991	0.374019	0.514759		0.442256	0.0704669	0.0406853	0.0131435
32	14.61	14.06		0.962355	0.925081	0.758102		0.881846	0.108774	0.0628024	0.0185924		12
64	16.27	12.08		0.742471	1.05185	0.747119		0.847146	0.177293	0.102363	0.00751451		24
128	16.33	17.09		1.04654	1.35826	0.939315		1.11471	0.217632	0.125654	0.0111509		36
256	16.02	16.8		1.04869	1.26605	0.998664		1.10447	0.14215	0.0820727	0.0144478		48
	24
	eif	p-eif
cell	12.11	4.5		0.371594	0.4809	0.3136		0.388698	0.0849513	0.0490481				0.582704	0.388698	0.423176	0.341733
virus	15.1	34.7		2.29801	3.0676	2.08082		2.48214	0.518522	0.299377	0.00702946			2.2707	2.48214	2.03821	1.82158
利巴韦林	12.37	7.47		0.60388	0.48773	0.243319		0.444976	0.184044	0.106261	0.00883763			0.442256	0.444976	0.466959	0.369488
32	13.39	16.67		1.24496	0.767338	0.624054		0.878784	0.325109	0.187707	0.0243544			0.881846	0.878784	0.979094	0.922567
64	16.26	15.71		0.966175	0.902519	0.734744		0.867813	0.119555	0.0690273	0.0139464			0.847146	0.867813	0.873076	0.84529
128	15.39	11.79		0.766082	0.820697	0.793155		0.793311	0.0273079	0.0157667	0.0139178			1.11471	0.793311	0.855006	0.908107
256	15.39	9.16		0.595192	1.06939	1.07748		0.914019	0.276142	0.159435	0.0168064			1.10447	0.914019	1.21574	1.05988
	36
	eif	p-eif
cell	12.58	6.28		0.499205	0.411707	0.358617		0.423176	0.0709925	0.0409887
virus	14.6	27.09		1.85548	2.17377	2.08539		2.03821	0.164304	0.0948635	0.00319774
利巴韦林	14.88	7.51		0.504704	0.44194	0.454232		0.466959	0.0332611	0.0192039	0.00261161
32	15.14	18.39		1.21466	0.859748	0.86287		0.979094	0.204015	0.117792	0.0187049
64	15.31	13.36		0.872632	1.01156	0.735033		0.873076	0.138265	0.0798299	0.00409532
128	13.94	13.77		0.987805	0.854213	0.723001		0.855006	0.132403	0.0764454	0.00871093
256	13.54	13.6		1.00443	1.69258	0.950196		1.21574	0.413848	0.238942	0.0245603
	48
	eif	p-eif
cell	13.93	1.38		0.0990668	0.407743	0.518389		0.341733	0.217315	0.125471
virus	15.02	25.53		1.69973	1.87872	1.8863		1.82158	0.105594	0.0609665	0.00103208
利巴韦林	14.67	5.4		0.368098	0.399828	0.340538		0.369488	0.0296694	0.0171301	0.000945875
32	14.39	17.22		1.19666	0.803515	0.767521		0.922567	0.238057	0.137446	0.0226995
64	12.91	13.92		1.07823	0.803944	0.653691		0.84529	0.21527	0.12429	0.0167195
128	13.41	14.65		1.09247	0.822263	0.80959		0.908107	0.159787	0.0922559	0.0134996
256	12.02	14.89		1.23877	0.946174	0.994703		1.05988	0.156809	0.0905366	0.0185235
													0.150037	0.273803	0.0406853	0.0628024	0.102363	0.125654	0.0820727
													0.0490481	0.299377	0.106261	0.187707	0.0690273	0.0157667	0.159435
													0.0409887	0.0948635	0.0192039	0.117792	0.0798299	0.0764454	0.238942
													0.125471	0.0609665	0.0171301	0.137446	0.12429	0.0922559	0.0905366

## Sheet: camk
	12
	gapdh	camkⅡ		3	1	2		x	SD	SEM	p		CREB		3	1	2		x	SD	SEM	p		c-fos		3	1	2		x	SD	SEM	p
cell	12.02	20.59		1.71298	0.92223	1.59797		1.41106	0.427226	0.246666			7.54		0.627288	0.288335	0.358874		0.424832	0.178844	0.103259			7.78		0.647255	0.280998	0.189992		0.372748	0.242045	0.139749
virus	10.58	1.61		0.152174	0.351594	0.579871		0.361213	0.214011	0.123563	0.0334868		17.61		1.66446	1.63123	1.68438		1.66003	0.0268489	0.0155017	0.00319008		17.98		1.69943	1.53475	1.68921		1.64113	0.0922702	0.0532738	0.00511297
利巴韦林	9.81	15.87		1.61774	0.856601	1.43972		1.30468	0.39813	0.229867	0.0390649		14.53		1.48114	0.635812	0.970843		1.02927	0.425682	0.245775	0.0588996		8.9		0.907238	0.599393	0.600473		0.702368	0.177423	0.102438	0.00410813
KN-93	12.73	4.83		0.379419	0.14677	0.263636		0.263275	0.116325	0.0671622	0.0126559		13.57		1.06599	0.983146	0.793939		0.94769	0.139446	0.0805115	0.0129967		12.58		0.988217	1.05899	1.14545		1.06422	0.0787493	0.0454673	0.0071949
32	14.04	6.96		0.495726	0.451396	1.08526		0.677461	0.353859	0.204307	0.0576886	0.875515	9.51		0.67735	1.21757	1.24874		1.04789	0.321273	0.185493	0.0412327		8.46		0.602564	0.605911	0.68928		0.632585	0.0491275	0.0283646	0.00116162
64	13.53	15.8		1.16778	0.592894	1.10424		0.95497	0.315172	0.18197	0.0598194	1.64378	9.26		0.684405	0.956336	1.04472		0.895153	0.187787	0.108422	0.00969267		12.74		0.941611	0.70976	0.774094		0.808489	0.119691	0.0691057	0.00149083
128	12.75	18.5		1.45098	0.807187	1.14078		1.13298	0.321968	0.185894	0.0503113	2.1366	13.61		1.06745	1.34356	0.96521		1.12541	0.195719	0.113002	0.0265668		13.42		1.05255	1.38913	1.18689		1.20952	0.169429	0.0978228	0.0506653
256	14.55	14.84		1.01993	0.947707	1.5325		1.16671	0.318834	0.184084	0.00867791	2.22999	14.09		0.968385	0.998391	0.970765		0.97918	0.0166794	0.00963014	0.000647713		12.14		0.834364	1.36042	1.29149		1.16209	0.285904	0.165072	0.0713996
	24
	gapdh	camkⅡ											CREB											c-fos
cell	10.4	20.74		1.99423	3.21469	1.86064		2.35652	0.74619	0.430826			10.8		1.03846	0.772472	0.872602		0.894512	0.134342	0.0775644			1.82		0.175	0.552769	0.179016		0.302262	0.216955	0.125263
virus	13.19	6.7		0.507961	0.836685	0.692741		0.679129	0.164785	0.0951412	0.0217953		25.98		1.96967	2.26407	2.06977		2.10117	0.149691	0.0864265	0.00875874		28.66		2.17286	2.12653	2.02097		2.10678	0.0778475	0.0449466	0.00233869
利巴韦林	14.47	30.24		2.08984	2.54912	1.78453		2.14116	0.38487	0.222211	0.00814514		15.87		1.09675	0.822362	0.731002		0.883372	0.190355	0.109905	0.0100138		3.73		0.257775	0.824387	0.679091		0.587084	0.294298	0.169918	0.00827941
KN-93	13.71	7.36		0.536834	0.134235	0.348481		0.33985	0.201438	0.116304	0.0315526		16.72		1.21955	1.08234	1.28973		1.19721	0.105486	0.0609039	0.0236215		13.28		0.968636	1.38992	1.3195		1.22602	0.225662	0.13029	0.00683046
32	11.66	9.2		0.789022	0.737271	0.705838		0.744044	0.0420038	0.0242516	0.311611		9.38		0.80446	1.57699	1.74998		1.37714	0.503445	0.290673	0.0488983		8.92		0.765009	1.72593	1.54191		1.34428	0.510035	0.294477	0.0712419
64	13.98	12.49		0.893419	1.95771	1.74284		1.53132	0.56279	0.324937	0.0339775		9.79		0.700286	2.02306	1.76358		1.49564	0.70091	0.404682	0.105072		20.09		1.43705	1.93983	1.55791		1.64493	0.262441	0.151525	0.0501859
128	9.14	7.99		0.874179	2.6609	2.12918		1.88809	0.917436	0.529697	0.0545834		10.15		1.1105	1.91827	1.43224		1.487	0.406656	0.23479	0.0269461		12.48		1.36543	1.30086	1.50432		1.3902	0.103968	0.0600276	0.00948152
256	10.44	7.28		0.697318	1.91008	1.40958		1.33899	0.609455	0.351879	0.0619548		7.98		0.764368	1.84394	1.51388		1.37407	0.553202	0.319401	0.0477063		11.03		1.05651	1.31224	1.6196		1.32945	0.281935	0.16278	0.0321436
	36												CREB											c-fos
	gapdh	camkⅡ											13.48		0.975398	0.669725	0.517064		0.720729	0.233385	0.134749			4.59		0.332127	0.386086	0.211848		0.31002	0.0891977	0.0514998
cell	13.82	9.75		0.705499	2.09641	1.22653		1.34281	0.702707	0.40572			21.78		1.57598	2.07849	1.84908		1.83451	0.251571	0.145249	0.0247674		22.15		1.60275	1.78066	1.6168		1.66674	0.0989102	0.0571075	0.000505017
virus	13.24	1.53		0.115559	0.68185	0.676312		0.49124	0.325362	0.187853	0.0471167		15.01		1.13369	0.740636	0.795606		0.889976	0.212841	0.122887	0.0350558		7.92		0.598187	0.709541	0.617177		0.641635	0.0595696	0.0343935	0.000252676
利巴韦林	12.45	8.39		0.673896	1.7053	1.18642		1.18854	0.515706	0.297752	0.025461		15.24		1.2241	0.878151	0.799065		0.967104	0.226047	0.130512	0.00368579		14.44		1.15984	1.10224	0.948598		1.07023	0.109199	0.0630479	0.00101317
KN-93	14.77	1.08		0.0731212	0.179972	0.161549		0.138214	0.0571197	0.032979	0.0428203		14.86		1.00609	1.80761	1.71292		1.50887	0.437986	0.252879	0.0631141		14.75		0.998646	1.17002	1.19891		1.12252	0.10825	0.0625	0.00660731
32	12.94	4.56		0.352396	1.27502	1.1782		0.935203	0.507043	0.29275	0.0266721		10.8		0.834621	1.55071	1.57637		1.32057	0.421036	0.243092	0.0314894		11.96		0.924266	1.36467	1.18995		1.15963	0.221764	0.128039	0.0137103
64	10.81	6.35		0.587419	1.0869	1.10007		0.924796	0.292251	0.168736	0.0010499		12.01		1.11101	1.46414	1.53437		1.36984	0.226887	0.130997	0.0164732		12.52		1.15819	0.724628	1.18396		1.02226	0.258078	0.149006	0.0443143
128	10.83	6.76		0.624192	1.23038	1.23086		1.02848	0.350122	0.202149	0.000359202		6.81		0.628809	1.45549	1.44183		1.17538	0.47339	0.27332	0.0261312		14.3		1.32041	1.47033	1.49792		1.42955	0.0955245	0.0551527	0.0289562
256	11.13	4.52		0.40611	1.58613	1.47438		1.15554	0.651425	0.376111	0.0362673
	48
	gapdh	camkⅡ											CREB											c-fos
cell	11.58	12.64		1.09154	1.86492	1.82626		1.59424	0.435781	0.251606			10.54		0.91019	0.727508	0.72129		0.786329	0.107311	0.0619581			1.21		0.104491	0.743042	0.611613		0.486382	0.337193	0.194684
virus	11.07	5.46		0.493225	0.805455	0.904464		0.734381	0.214634	0.123923	0.0121737		20.94		1.8916	1.44389	1.63291		1.65613	0.224757	0.129768	0.00410624		8.94		0.807588	1.25831	1.38708		1.15099	0.304285	0.175684	0.00666985
利巴韦林	12.29	20.3		1.65175	1.64622	1.57106		1.62301	0.0450752	0.0260249	0.0126358		11.27		0.917006	0.80855	0.836563		0.85404	0.0563003	0.0325059	0.00729758		3.77		0.306753	0.816605	0.728036		0.617131	0.272419	0.157286	0.00722429
KN-93	12.97	5.76		0.444102	0.21593	0.335242		0.331758	0.114126	0.0658924	0.0278137		13.14		1.01311	0.950218	0.929389		0.964238	0.0435844	0.0251642	0.0210786		5.12		0.394757	0.979465	1.02672		0.800313	0.352016	0.203242	0.0136303
32	13.75	11.85		0.861818	0.932738	1.09355		0.962703	0.118738	0.0685552	0.0437413		10.43		0.758545	1.024	0.971555		0.918033	0.140588	0.0811708	0.0359621		6.59		0.479273	0.998154	1.00253		0.826652	0.300847	0.173699	0.00603664
64	10.77	11.54		1.07149	0.92801	0.895468		0.964991	0.0936592	0.0540758	0.162179		10.07		0.935005	1.13662	1.02922		1.03361	0.100879	0.0582442	0.0400609		6.15		0.571031	1.00749	0.981515		0.853344	0.244835	0.14136	0.01575
128	14.73	16.44		1.11609	1.10587	1.20302		1.14166	0.0533854	0.030823	0.0317278		13.26		0.900204	1.06907	1.15824		1.0425	0.131054	0.075666	0.0424026		7.21		0.489477	1.06479	1.25016		0.934811	0.396652	0.229014	0.0280898
256	12.83	15.51		1.20889	0.779245	0.860856		0.949662	0.228172	0.131739	0.240143		12.35		0.962588	0.788325	0.917625		0.889513	0.0904685	0.0522335	0.00576066		5.26		0.409977	0.864387	0.980204		0.751523	0.301403	0.17402	4.64849e-05
12		1.41106	2.35652	1.34281	1.59424									0.424832	0.894512	0.720729	0.786329								0.372748	0.302262	0.31002	0.486382
24		0.361213	0.679129	0.49124	0.734381									1.66003	2.10117	1.83451	1.65613		12						1.64113	2.10678	1.66674	1.15099
36		1.30468	2.14116	1.18854	1.62301									1.02927	0.883372	0.889976	0.85404		24						0.702368	0.587084	0.641635	0.617131
48		0.263275	0.33985	0.138214	0.331758									0.94769	1.19721	0.967104	0.964238		36						1.06422	1.22602	1.07023	0.800313
		0.677461	0.744044	0.935203	0.962703									1.04789	1.37714	1.50887	0.918033		48						0.632585	1.34428	1.12252	0.826652
		0.95497	1.53132	0.924796	0.964991									0.895153	1.49564	1.32057	1.03361								0.808489	1.64493	1.15963	0.853344
		1.13298	1.88809	1.02848	1.14166									1.12541	1.487	1.36984	1.0425								1.20952	1.3902	1.02226	0.934811
		1.16671	1.33899	1.15554	0.949662									0.97918	1.37407	1.17538	0.889513								1.16209	1.32945	1.42955	0.751523
			0.246666	0.123563	0.229867	0.0671622	0.204307	0.18197	0.185894	0.184084				0.103259	0.0155017	0.245775	0.0805115	0.185493	0.108422	0.113002	0.00963014				0.139749	0.0532738	0.102438	0.0454673	0.0283646	0.0691057	0.0978228	0.165072
			0.430826	0.0951412	0.222211	0.116304	0.0242516	0.324937	0.529697	0.351879				0.0775644	0.0864265	0.109905	0.0609039	0.290673	0.404682	0.23479	0.319401				0.125263	0.0449466	0.169918	0.13029	0.294477	0.151525	0.0600276	0.16278
			0.40572	0.187853	0.297752	0.032979	0.29275	0.168736	0.202149	0.376111				0.134749	0.145249	0.122887	0.130512	0.252879	0.243092	0.130997	0.27332				0.0514998	0.0571075	0.0343935	0.0630479	0.0625	0.128039	0.149006	0.0551527
			0.251606	0.123923	0.0260249	0.0658924	0.0685552	0.0540758	0.030823	0.131739				0.0619581	0.129768	0.0325059	0.0251642	0.0811708	0.0582442	0.075666	0.0522335				0.194684	0.175684	0.157286	0.203242	0.173699	0.14136	0.229014	0.17402
