# Supplementary material for: An Integrated Analysis Reveals Geniposide Extracted From Gardenia jasminoides J.Ellis Regulates Calcium Signaling Pathway Essential for Influenza A Virus Replication
Source: Front Pharmacol. 2021 Nov 19;12:755796. doi: 10.3389/fphar.2021.755796 (PMC8640456; doi:10.3389/fphar.2021.755796)
Supplement: Supplementary file 3 [file Table2.XLS]

## Sheet: General_Info
General Info
Run information
	Session name				na-20100804
	Session creator				admin
	Run name				na-2011kegan
	Run creator				admin
	Run started				2011-5-16 12:31:02+08:00
	Total warnings				0
	Total errors				0
Instrument parameters
	Instrument name				VarioskanFlash
	Instrument version				4.00.51
	Instrument serial number				3001-1145
	Actual instrument temperature				25.3 26.5 26.3
	Dispenser				1 2 3
	LumiSens module				0749-01
	LumiSens scaling factor				2.202
SW Parameters
	Run Software Version				SkanIt Software 2.4.1 RE for Varioskan Flash
	Current Software Version				SkanIt Software 2.4.1 RE for Varioskan Flash

## Sheet: Fluorometric1
Fluorometric1
Plate 1: 1
Sample	1	2	3	4	5	6	7	8	9	10	11	12
A	Un_0001 1/1	Un_0009 1/1	Un_0017 1/1	Un_0025 1/1	Un_0033 1/1	Un_0041 1/1	Un_0049 1/1	Un_0057 1/1	Un_0065 1/1	Un_0073 1/1	Un_0081 1/1	Un_0089 1/1
B	Un_0002 1/1	Un_0010 1/1	Un_0018 1/1	Un_0026 1/1	Un_0034 1/1	Un_0042 1/1	Un_0050 1/1	Un_0058 1/1	Un_0066 1/1	Un_0074 1/1	Un_0082 1/1	Un_0090 1/1
C	Un_0003 1/1	Un_0011 1/1	Un_0019 1/1	Un_0027 1/1	Un_0035 1/1	Un_0043 1/1	Un_0051 1/1	Un_0059 1/1	Un_0067 1/1	Un_0075 1/1	Un_0083 1/1	Un_0091 1/1
D	Un_0004 1/1	Un_0012 1/1	Un_0020 1/1	Un_0028 1/1	Un_0036 1/1	Un_0044 1/1	Un_0052 1/1	Un_0060 1/1	Un_0068 1/1	Un_0076 1/1	Un_0084 1/1	Un_0092 1/1
E	Un_0005 1/1	Un_0013 1/1	Un_0021 1/1	Un_0029 1/1	Un_0037 1/1	Un_0045 1/1	Un_0053 1/1	Un_0061 1/1	Un_0069 1/1	Un_0077 1/1	Un_0085 1/1	Un_0093 1/1
F	Un_0006 1/1	Un_0014 1/1	Un_0022 1/1	Un_0030 1/1	Un_0038 1/1	Un_0046 1/1	Un_0054 1/1	Un_0062 1/1	Un_0070 1/1	Un_0078 1/1	Un_0086 1/1	Un_0094 1/1
G	Un_0007 1/1	Un_0015 1/1	Un_0023 1/1	Un_0031 1/1	Un_0039 1/1	Un_0047 1/1	Un_0055 1/1	Un_0063 1/1	Un_0071 1/1	Un_0079 1/1	Un_0087 1/1	Un_0095 1/1
H	Un_0008 1/1	Un_0016 1/1	Un_0024 1/1	Un_0032 1/1	Un_0040 1/1	Un_0048 1/1	Un_0056 1/1	Un_0064 1/1	Un_0072 1/1	Un_0080 1/1	Un_0088 1/1	Un_0096 1/1
Value	1	2	3	4	5	6	7	8	9	10	11	12
A	0.260776	0.441228	0.331277	0.371968	0.301846	0.608879	0.484034	0.505405	0.439036	0.472262	0.45168	0.349853
B	0.46965	1.60921	0.495067	0.539528	0.361237	1.42727	1.08444	0.682396	0.462351	0.485965	0.475952	0.440737
C	0.534116	0.602235	0.545021	0.570957	0.550597	0.632568	0.641746	0.719333	0.477829	0.468138	0.500826	0.517384
D	0.584271	0.632037	0.980139	0.579355	0.493883	1.23683	0.582071	1.05237	0.51223	0.526914	0.544845	0.590288
E	0.684795	0.622617	0.628685	0.629076	0.636549	0.596565	0.780863	0.725064	0.536596	0.549684	0.609384	0.588455
F	0.688667	0.785956	0.530473	0.605505	0.983596	0.971524	0.892817	0.86118	0.445878	0.425809	0.462126	0.556611
G	10.0632	12.1013	0.405844	0.479075	0.735573	2.19547	0.37307	0.499491	0.38609	0.363229	0.315923	0.315215
H	0.325302	0.325355	0.319645	0.318669	0.29286	0.288898	0.298756	0.300035	0.286687	0.285628	0.29325	0.274826

## Sheet: Layout
Layout
Plate 1: 1
Sample	1	2	3	4	5	6	7	8	9	10	11	12
A	Un_0001	Un_0009	Un_0017	Un_0025	Un_0033	Un_0041	Un_0049	Un_0057	Un_0065	Un_0073	Un_0081	Un_0089
B	Un_0002	Un_0010	Un_0018	Un_0026	Un_0034	Un_0042	Un_0050	Un_0058	Un_0066	Un_0074	Un_0082	Un_0090
C	Un_0003	Un_0011	Un_0019	Un_0027	Un_0035	Un_0043	Un_0051	Un_0059	Un_0067	Un_0075	Un_0083	Un_0091
D	Un_0004	Un_0012	Un_0020	Un_0028	Un_0036	Un_0044	Un_0052	Un_0060	Un_0068	Un_0076	Un_0084	Un_0092
E	Un_0005	Un_0013	Un_0021	Un_0029	Un_0037	Un_0045	Un_0053	Un_0061	Un_0069	Un_0077	Un_0085	Un_0093
F	Un_0006	Un_0014	Un_0022	Un_0030	Un_0038	Un_0046	Un_0054	Un_0062	Un_0070	Un_0078	Un_0086	Un_0094
G	Un_0007	Un_0015	Un_0023	Un_0031	Un_0039	Un_0047	Un_0055	Un_0063	Un_0071	Un_0079	Un_0087	Un_0095
H	Un_0008	Un_0016	Un_0024	Un_0032	Un_0040	Un_0048	Un_0056	Un_0064	Un_0072	Un_0080	Un_0088	Un_0096
Type	1	2	3	4	5	6	7	8	9	10	11	12
A	Unknown	Unknown	Unknown	Unknown	Unknown	Unknown	Unknown	Unknown	Unknown	Unknown	Unknown	Unknown
B	Unknown	Unknown	Unknown	Unknown	Unknown	Unknown	Unknown	Unknown	Unknown	Unknown	Unknown	Unknown
C	Unknown	Unknown	Unknown	Unknown	Unknown	Unknown	Unknown	Unknown	Unknown	Unknown	Unknown	Unknown
D	Unknown	Unknown	Unknown	Unknown	Unknown	Unknown	Unknown	Unknown	Unknown	Unknown	Unknown	Unknown
E	Unknown	Unknown	Unknown	Unknown	Unknown	Unknown	Unknown	Unknown	Unknown	Unknown	Unknown	Unknown
F	Unknown	Unknown	Unknown	Unknown	Unknown	Unknown	Unknown	Unknown	Unknown	Unknown	Unknown	Unknown
G	Unknown	Unknown	Unknown	Unknown	Unknown	Unknown	Unknown	Unknown	Unknown	Unknown	Unknown	Unknown
H	Unknown	Unknown	Unknown	Unknown	Unknown	Unknown	Unknown	Unknown	Unknown	Unknown	Unknown	Unknown
Concent.	1	2	3	4	5	6	7	8	9	10	11	12
A	1:1	1:1	1:1	1:1	1:1	1:1	1:1	1:1	1:1	1:1	1:1	1:1
B	1:1	1:1	1:1	1:1	1:1	1:1	1:1	1:1	1:1	1:1	1:1	1:1
C	1:1	1:1	1:1	1:1	1:1	1:1	1:1	1:1	1:1	1:1	1:1	1:1
D	1:1	1:1	1:1	1:1	1:1	1:1	1:1	1:1	1:1	1:1	1:1	1:1
E	1:1	1:1	1:1	1:1	1:1	1:1	1:1	1:1	1:1	1:1	1:1	1:1
F	1:1	1:1	1:1	1:1	1:1	1:1	1:1	1:1	1:1	1:1	1:1	1:1
G	1:1	1:1	1:1	1:1	1:1	1:1	1:1	1:1	1:1	1:1	1:1	1:1
H	1:1	1:1	1:1	1:1	1:1	1:1	1:1	1:1	1:1	1:1	1:1	1:1
Unit	1	2	3	4	5	6	7	8	9	10	11	12
A
B
C
D
E
F
G
H
Description
	No description

## Sheet: Run_Log
Run Log
	2020-05-16 12:31:03+08:00 - Execution started
	2020-05-16 12:31:03+08:01 - Execution started
	2020-05-16 12:31:03+08:02 - Execution started
	2020-05-16 12:31:03+08:03 - Execution started
	2020-05-16 12:31:03+08:04 - Execution started
	2020-05-16 12:31:03+08:05 - Execution started

## Sheet: Sample_Data
Sample Data

## Sheet: Steps_Data
Steps Data
Protocol properties
	Protocol name				na-20100804
	Protocol description
	Plate template				Thermo Cliniplate, 96-well plate
	Execution block type				plate
	Execution order				7
	Settle delay [ms]				0
	Well interval [ms]				0
Fluorometric1
	Measurement technology				Fluorometric
	Optics				Top
	Measurement type				Normal
	Step duration				0:00:00.0
	Lag time				0:00:00.0
	Measurement time [ms]				100
	Bandwidth [nm]				12
	Dynamic range				Automatic
	Multipoint				Not in use
	Excitation [nm]				360
	Emission [nm]				440
