# Supplementary material for: An Integrated Analysis Reveals Geniposide Extracted From Gardenia jasminoides J.Ellis Regulates Calcium Signaling Pathway Essential for Influenza A Virus Replication
Source: Front Pharmacol. 2021 Nov 19;12:755796. doi: 10.3389/fphar.2021.755796 (PMC8640456; doi:10.3389/fphar.2021.755796)
Supplement: Supplementary file 4 [file DataSheet4.ZIP]

Archive with 16 entries (13 files):
- μáÇσ¡ÉΦï╖/
- μáÇσ¡ÉΦï╖/15UL.pdf
- __MACOSX/
- __MACOSX/μáÇσ¡ÉΦï╖/
- __MACOSX/μáÇσ¡ÉΦï╖/._15UL.pdf
- μáÇσ¡ÉΦï╖/μáÇσ¡ÉΦï╖.xlsx
- __MACOSX/μáÇσ¡ÉΦï╖/._μáÇσ¡ÉΦï╖.xlsx
- μáÇσ¡ÉΦï╖/5ul.pdf
- __MACOSX/μáÇσ¡ÉΦï╖/._5ul.pdf
- μáÇσ¡ÉΦï╖/7ul.pdf
- __MACOSX/μáÇσ¡ÉΦï╖/._7ul.pdf
- μáÇσ¡ÉΦï╖/3UL.pdf
- __MACOSX/μáÇσ¡ÉΦï╖/._3UL.pdf
- μáÇσ¡ÉΦï╖/gss.pdf
- __MACOSX/μáÇσ¡ÉΦï╖/._gss.pdf
- __MACOSX/._μáÇσ¡ÉΦï╖
