# Supplementary material for: An Integrated Analysis Reveals Geniposide Extracted From Gardenia jasminoides J.Ellis Regulates Calcium Signaling Pathway Essential for Influenza A Virus Replication
Source: Front Pharmacol. 2021 Nov 19;12:755796. doi: 10.3389/fphar.2021.755796 (PMC8640456; doi:10.3389/fphar.2021.755796)
Supplement: Supplementary file 4 [file DataSheet4.ZIP › μáÇσ¡ÉΦï╖/μáÇσ¡ÉΦï╖.xlsx]

## Sheet: Sheet1
体积uL	浓度mg/mL	进样量(ug)	峰面积
3	0.0338	0.1014	1.673
5	0.0338	0.169	2.767
7	0.0338	0.2366	3.729
15	0.0338	0.507	7.525
样品GSS
10	0.0488	0.488	3.046
					标准曲线里面算出的质量		含量
					0.192158		0.393766
