# Supplementary material for: An Integrated Analysis Reveals Geniposide Extracted From Gardenia jasminoides J.Ellis Regulates Calcium Signaling Pathway Essential for Influenza A Virus Replication
Source: Front Pharmacol. 2021 Nov 19;12:755796. doi: 10.3389/fphar.2021.755796 (PMC8640456; doi:10.3389/fphar.2021.755796)
Supplement: Supplementary file 5 [file DataSheet1.ZIP]

Archive with 17 entries (16 files):
- camk/
- camk/12 c-fos.JPG
- camk/12 camk.JPG
- camk/12 creb.JPG
- camk/12 gapdh.JPG
- camk/24 c-fos.JPG
- camk/24 camk.JPG
- camk/24 creb.JPG
- camk/24 gapdh.JPG
- camk/36 c-fos.JPG
- camk/36 camk.JPG
- camk/36 creb.JPG
- camk/36 gapdh.JPG
- camk/48 c-fos.JPG
- camk/48 camk.JPG
- camk/48 creb.jpg
- camk/48 gapdh.JPG
