# Supplementary material for: An Integrated Analysis Reveals Geniposide Extracted From Gardenia jasminoides J.Ellis Regulates Calcium Signaling Pathway Essential for Influenza A Virus Replication
Source: Front Pharmacol. 2021 Nov 19;12:755796. doi: 10.3389/fphar.2021.755796 (PMC8640456; doi:10.3389/fphar.2021.755796)
Supplement: Supplementary file 6 [file DataSheet2.ZIP]

Archive with 11 entries (10 files):
- Fig4B.pzfx
- __MACOSX/
- __MACOSX/._Fig4B.pzfx
- CAMK∩╝îCREB∩╝îc-fos.pzfx
- __MACOSX/._CAMK∩╝îCREB∩╝îc-fos.pzfx
- Fig5B.pzfx
- __MACOSX/._Fig5B.pzfx
- Fig4A 1.pzfx
- __MACOSX/._Fig4A 1.pzfx
- CAMK,CREB,c-fos.psd
- __MACOSX/._CAMK,CREB,c-fos.psd
