# Supplementary material for: An Integrated Analysis Reveals Geniposide Extracted From Gardenia jasminoides J.Ellis Regulates Calcium Signaling Pathway Essential for Influenza A Virus Replication
Source: Front Pharmacol. 2021 Nov 19;12:755796. doi: 10.3389/fphar.2021.755796 (PMC8640456; doi:10.3389/fphar.2021.755796)
Supplement: Supplementary file 7 [file Table1.XLSX]

## Sheet: MODULE-1
cell communication	52
metabolism	48
transport	40
signal transduction	34
nucleobase, nucleoside, nucleotide and nucleic acid metabolism	29
biosynthesis	19
behavior	19
ion transport	19
response to external stimulus	18
response to stress	15
cell-cell signaling	12
response to endogenous stimulus	11
protein modification	10
protein metabolism	10
cell homeostasis	9
response to abiotic stimulus	3
cell proliferation	3
viral life cycle	3
response to biotic stimulus	2
protein transport	1
growth	1

## Sheet: MODULE-2
metabolism	23
cell communication	16
response to biotic stimulus	16
response to external stimulus	15
signal transduction	14
response to stress	13
protein metabolism	13
protein modification	9
cell death	7
biosynthesis	5
nucleobase, nucleoside, nucleotide and nucleic acid metabolism	4
cell differentiation	1
DNA metabolism	1
development	1

## Sheet: MODULE-3
metabolism	30
protein metabolism	23
transport	16
catabolism	13
protein transport	11
protein modification	10
signal transduction	4
cell communication	4
cell cycle	2
